# Supplementary material for: Phylogeography and Evolutionary Dynamics of Tobacco Curly Shoot Virus
Source: Viruses. 2024 Nov 28;16(12):1850. doi: 10.3390/v16121850 (PMC11680240; doi:10.3390/v16121850)
Supplement: Supplementary file 1 [file viruses-16-01850-s001.zip]

Archive with 6 entries (6 files):
- Figure_S1.pdf
- Figure_S2.pdf
- Figure_S3.pdf
- Table S1.xlsx
- Table S2.pdf
- Table S3.xlsx
