# Supplementary material for: Phylogeography and Evolutionary Dynamics of Tobacco Curly Shoot Virus
Source: Viruses. 2024 Nov 28;16(12):1850. doi: 10.3390/v16121850 (PMC11680240; doi:10.3390/v16121850)
Supplement: Supplementary file 1 [file viruses-16-01850-s001.zip › Table S1.xlsx]

## Sheet: Table S1
Table S1 Tobacco curly shoot virus isolates used in this study
No.	isolate	Country	Host (scientific name)	Host (common name)	Collection_date	Accession No.
1	TbCSV-CN[BD:Chi:02:14:Tom:06]	Bangladesh: Chittagong	Solanum lycopersicum L.	Tomato	21-Dec-2006	KM383753
2	TbCSV-CN[BD:Cox:02:16:Tom:06]	Bangladesh: Cox's Bazar	Solanum lycopersicum L.	Tomato	21-Dec-2006	KM383757
3	TbCSV-CN[BD:Raj:02:25:Tom:10]	Bangladesh: Rajshahi	Solanum lycopersicum L.	Tomato	30-Dec-2010	KM383755
4	TbCSV-CN[BD:Tha:01:35:Tom:09]	Bangladesh: Thakurgaon	Solanum lycopersicum L.	Tomato	18-Jan-2009	KM383756
5	SC740	China	Phaseolus vulgaris	Bean	30-Nov-2016	MH165181
6	GX121	China	Malvastrum coromandelianum	Threelobe false mallow	30-Nov-2016	MF977705
7	SC776	China	Malvastrum coromandelianum	Threelobe false mallow	30-Nov-2016	MF977704
8	YN18	China	Mirabilis jalapa Linn.	Four o'clock flower	21-Aug-2008	GU199584
9	YN20	China	Alternanthera philoxeroides	Alligatorweed	21-Aug-2008	GU199583
10	SC118	China	Capsicum annuum L.	Pepper	12-Aug-2009	GU001879
11	Y3560	China	Citrullus lanatus	Watermelon	14-Mar-2014	KU198364
12	SHJ01	China: Guangxi	Ageratum conyzoides	Goatweed	27-Oct-2020	MW779539
13	YN-2022	China: Yunan	Nicotiana tabacum	Cigar	29-Jun-2022	OQ753875
14	YN6393	China: Yunnan	Artemisia carvifolia	Qinghao	26-Dec-2017	MT522159
15	YN7509	China: Yunnan	Alcea rosea	Hollyhock	22-Mar-2021	PP931986
16	YN7807	China: Yunnan	n/a	n/a	09-Sep-2021	PP931984
17	YN7803	China: Yunnan	n/a	n/a	09-Sep-2021	PP931983
18	YN7802	China: Yunnan	n/a	n/a	09-Sep-2021	PP931982
19	YN7798	China: Yunnan	n/a	n/a	09-Sep-2021	PP931981
20	YN7596	China: Yunnan	n/a	n/a	24-Mar-2021	PP931980
21	YN7595	China: Yunnan	n/a	n/a	24-Mar-2021	PP931979
22	YN7590	China: Yunnan	n/a	n/a	24-Mar-2021	PP931978
23	YN7581	China: Yunnan	n/a	n/a	24-Mar-2021	PP931977
24	YN7580	China: Yunnan	n/a	n/a	24-Mar-2021	PP931976
25	YN7579	China: Yunnan	n/a	n/a	24-Mar-2021	PP931975
26	YN7575	China: Yunnan	n/a	n/a	24-Mar-2021	PP922151
27	YN2017	China: Yunnan	Ageratum conyzoides	Goatweed	Aug-2017	MK948360
28	YN2247	China: Yunnan	Solanum lycopersicum L.	Tomato	16-Feb-2012	KX290925
29	n/a	China: Yunnan	Solanum lycopersicum L.	Tomato	16-Feb-2012	KX290924
30	YN3343	China: Yunnan	Solanum lycopersicum L.	Tomato	12-Oct-2013	KU934098
31	YN4530	China: Yunnan	Solanum lycopersicum L.	Tomato	11-Nov-2014	KU934097
32	YN4524	China: Yunnan	Solanum lycopersicum L.	Tomato	11-Nov-2014	KU934096
33	YN4519	China: Yunnan	Solanum lycopersicum L.	Tomato	11-Nov-2014	KU934095
34	YN4501	China: Yunnan	Solanum lycopersicum L.	Tomato	11-Nov-2014	KU934094
35	Tb01	China:Guangxi	Ageratum conyzoides	Goatweed	14-Dec-2020	MW678601
36	YN6458	China:Yunnan	Ageratum conyzoides	Goatweed	28-Jun-2018	MN481189
37	YN6402	China:Yunnan	Ageratum conyzoides	Goatweed	26-Dec-2017	MN481185
38	YN6386	China:Yunnan	Ageratum conyzoides	Goatweed	26-Dec-2017	MN481183
39	YN6318	China:Yunnan	Solanum lycopersicum L.	Tomato	13-Dec-2017	MN481182
40	YN6317	China:Yunnan	Solanum lycopersicum L.	Tomato	13-Dec-2017	MN481181
41	YN6312	China:Yunnan	Malvastrum coromandelianum	Threelobe false mallow	13-Dec-2017	MN481179
42	YN6303	China:Yunnan	Ageratum conyzoides	Goatweed	13-Dec-2017	MN481178
43	YN6301	China:Yunnan	Malvastrum coromandelianum	Threelobe false mallow	13-Dec-2017	MN481174
44	YN6297	China:Yunnan	Solanum lycopersicum L.	Tomato	17-Dec-2017	MN481173
45	YN6208	China:Yunnan	Ageratum conyzoides	Goatweed	27-Oct-2017	MN481171
46	YN6207	China:Yunnan	Ageratum conyzoides	Goatweed	27-Oct-2017	MN481170
47	YN6171	China:Yunnan	Ageratum conyzoides	Goatweed	18-Oct-2017	MN481168
48	YN6170	China:Yunnan	Ageratum conyzoides	Goatweed	18-Oct-2017	MN481167
49	YN6166	China:Yunnan	Emilia sonchifolia	Purple sow thistle	18-Oct-2017	MN481164
50	YN5882	China:Yunnan	Amaranthus retroflexus	Redroot pigweed	06-Dec-2016	MN481163
51	YN5868	China:Yunnan	Stramonium	Thorn apple	06-Dec-2016	MN481160
52	YN5747	China:Yunnan	Capsicum annuum L.	Pepper	08-Sep-2016	MN481159
53	YN5438	China:Yunnan	Solanum lycopersicum L.	Tomato	04-Mar-2016	MN481157
54	YN5364	China:Yunnan	Capsicum annuum L.	Pepper	26-Jan-2016	MN481155
55	YN5228	China:Yunnan	Solanum lycopersicum L.	Tomato	10-Dec-2015	MN481154
56	YN5221	China:Yunnan	Solanum lycopersicum L.	Tomato	09-Dec-2015	MN481152
57	YN5041	China:Yunnan	n/a	n/a	08-Dec-2015	MN481151
58	YN5040	China:Yunnan	Nicotiana tabacum	Tobacco	08-Dec-2015	MN481150
59	YN5032	China:Yunnan	Nicotiana tabacum	Tobacco	08-Dec-2015	MN481149
60	YN4937	China:Yunnan	Ageratum conyzoides	Goatweed	16-Nov-2014	MN481148
61	YN4936	China:Yunnan	Ageratum conyzoides	Goatweed	16-Nov-2015	MN481147
62	YN4587	China:Yunnan	Ageratum conyzoides	Goatweed	11-Nov-2014	MN481146
63	YN4585	China:Yunnan	Ageratum conyzoides	Goatweed	11-Nov-2014	MN481145
64	YN4584	China:Yunnan	Ageratum conyzoides	Goatweed	11-Nov-2014	MN481144
65	YN4583	China:Yunnan	Ageratum conyzoides	Goatweed	11-Nov-2014	MN481143
66	YN4578	China:Yunnan	Ageratum conyzoides	Goatweed	11-Nov-2014	MN481142
67	YN4576	China:Yunnan	Ageratum conyzoides	Goatweed	11-Nov-2014	MN481140
68	YN4574	China:Yunnan	Ageratum conyzoides	Goatweed	11-Nov-2014	MN481139
69	YN4547	China:Yunnan	Solanum lycopersicum L.	Tomato	11-Nov-2014	MN481137
70	YN4545	China:Yunnan	Solanum lycopersicum L.	Tomato	11-Nov-2014	MN481136
71	YN4544	China:Yunnan	Solanum lycopersicum L.	Tomato	11-Nov-2014	MN481135
72	YN4543	China:Yunnan	Solanum lycopersicum L.	Tomato	11-Nov-2014	MN481132
73	YN4540	China:Yunnan	Solanum lycopersicum L.	Tomato	11-Nov-2014	MN481131
74	YN4532	China:Yunnan	Solanum lycopersicum L.	Tomato	11-Nov-2014	MN481129
75	YN4531	China:Yunnan	Solanum lycopersicum L.	Tomato	11-Nov-2014	MN481128
76	YN4524	China:Yunnan	Solanum lycopersicum L.	Tomato	11-Nov-2014	MN481127
77	YN4518	China:Yunnan	Solanum lycopersicum L.	Tomato	11-Nov-2014	MN481126
78	YN4516	China:Yunnan	Solanum lycopersicum L.	Tomato	11-Nov-2014	MN481125
79	YN3702	China:Yunnan	Nicotiana tabacum	Tobacco	28-Mar-2013	MN481123
80	YN3702	China:Yunnan	Nicotiana tabacum	Tobacco	28-Mar-2014	MN481122
81	YN3346	China:Yunnan	Solanum lycopersicum L.	Tomato	12-Oct-2013	MN481120
82	YN3096	China:Yunnan	Ageratum conyzoides	Goatweed	06-Sep-2013	MN481119
83	YN6338	China:Yunnan	Manihot esculenta	Cassava	14-Dec-2017	MN167915
84	WSF1	India	Helianthus annuus	Wild sunflower	2010	HQ407395
85	To-Ag-1	India: Agartala, Tripura	Solanum lycopersicum L.	Tomato	Feb-2010	JN387045
86	TC240	India: Ludhiana, Punjab	Solanum lycopersicum L.	Tomato	19-Jan-2009	KF551584
87	PBCajGH23	India: New Delhi	Cajanus cajan	Pigeon pea	15-Aug-2000	PP951078
88	TC366	India: Pantnagar, Uttarakand	Solanum lycopersicum L.	Tomato	18-Jan-2012	JX457341
89	FB-01	India: Varanasi, Uttar Pradesh	Phaseolus vulgaris	Bean	2012	JQ733557
90	COB-6	India: West Bengal	Lycopersicon esculentum L.	Tomato	Nov-2010	JF825867
91	COB5	India: West Bengal, Coochbehar	Lycopersicon esculentum L.	Tomato	21-Jan-2011	JF509102
92	Cob4	India: West Bengal, Coochbehar	Lycopersicon esculentum L.	Tomato	21-Dec-2010	JF461062
93	Jabalpur_C	India:Jabalpur, Madhya Pradesh	Sida acuta	Wireweed	2015-07	LC316184
94	MM27P2	Myanmar	Capsicum annuum L.	Pepper	18-Jul-2017	MK920411
95	MM16P1	Myanmar	Capsicum annuum L.	Pepper	18-Jul-2017	MK920410
Note:	n/a, not available
