# Supplementary material for: Phylogeography and Evolutionary Dynamics of Tobacco Curly Shoot Virus
Source: Viruses. 2024 Nov 28;16(12):1850. doi: 10.3390/v16121850 (PMC11680240; doi:10.3390/v16121850)
Supplement: Supplementary file 1 [file viruses-16-01850-s001.zip › Table S3.xlsx]

## Sheet: Table S3
Table S3	443 begomoviruses used for phylogenetic analysis in this study
No.	Virus name	Abbrevitation	Country	Accession
1	Abutilon golden mosaic virus	AbGMV	Mexico	NC_038438
2	Abutilon mosaic Bolivia virus	AbMBoV	Bolivia	NC_015045
3	Abutilon mosaic Brazil virus	AbMBV	Brazil	NC_016574
4	Abutilon mosaic virus	AbMV	n/a	NC_001928
5	African cassava mosaic Burkina Faso virus	ACMBFV	Burkina Faso	NC_055128
6	Ageratum enation virus	AEV	Nepal	NC_003434
7	Ageratum leaf curl Sichuan virus	ALCScV	China	NC_055492
8	Ageratum leaf curl virus	ALCuV	China	NC_006384
9	Ageratum yellow vein Hualian virus	AYVV	China	NC_010812
10	Ageratum yellow vein Sri Lanka virus	AYVSLV	Sri Lanka	NC_002981
11	Ageratum yellow vein virus	AYVV	China	NC_004090
12	Allamanda leaf curl virus	AllLCV	China	NC_010947
13	Allamanda leaf mottle distortion virus	AllLMoDV	India	NC_024009
14	Alternanthera yellow vein virus	AlYVV	China	NC_007211
15	Andrographis yellow vein leaf curl virus	AnYVLCV	India	NC_028262
16	Asystasia mosaic Madagascar virus	AsMMV	Madagascar	NC_026514
17	Bean bushy stunt virus	BBSV	Argentina	NC_055594
18	Bean calico mosaic virus	BChV	n/a	NC_003504
19	Bean chlorosis virus	BChMV	Venezuela	NC_019569
20	Bean dwarf mosaic virus	BDMV	n/a	NC_001931
21	Bean golden mosaic virus	BGMV	n/a	NC_004042
22	Bean golden yellow mosaic virus	BGYMV	n/a	NC_038791
23	Bean latent virus	BLV	Mexico	NC_055589
24	Bean leaf crumple virus	BLCrV	Colombia	NC_043524
25	Bean white chlorosis mosaic virus	BWCMV	Venezuela	NC_022005
26	Bean yellow mosaic Mexico virus	BYMMxV	Mexico	NC_015487
27	Bhendi yellow vein Bhubhaneswar virus	BYVBhV	India	NC_012041
28	Bhendi yellow vein Haryana virus	BYVHV	India	NC_043513
29	Bhendi yellow vein mosaic Delhi virus	BYVMDV	India	FJ515747
30	Bhendi yellow vein mosaic virus	BYVMV	India	NC_003418
31	Bitter gourd yellow mosaic virus	BgYMV	India	NC_055540
32	Blainvillea yellow spot virus	BlYSV	Brazil	NC_010837
33	Blechum interveinal chlorosis virus	BleICV	Mexico	NC_019035
34	Blechum yellow vein virus	BleYVV	Philippines	NC_055132
35	Boerhavia yellow spot virus	BoYSV	Mexico	NC_038439
36	Cabbage leaf curl Jamaica virus	CabLCJV	Jamaica	NC_038792
37	Cabbage leaf curl virus	CabLCV	n/a	NC_003866
38	Capraria yellow spot virus	CarYSV	Mexico	NC_022007
39	Cassava mosaic Madagascar virus	CMMGV	Madagascar	NC_017004
40	Catharanthus yellow mosaic virus	CaYMV	Pakistan	NC_025964
41	Centrosema yellow spot virus	CeYSV	Brazil	NC_016998
42	Chayote yellow mosaic virus	ChaYMV	Nigeria	NC_004618
43	Chenopodium leaf curl virus	ChLCV	USA	NC_038440
44	Chilli leaf curl Ahmedabad virus	ChiLCAV	India	NC_028046
45	Chilli leaf curl Bhavanisagar virus	ChiLCBV	India	NC_055130
46	Chilli leaf curl Gonda virus	ChiLCGV	India	NC_055136
47	Chilli leaf curl India virus	ChiLCINV	India	NC_038875
48	Chilli leaf curl Kanpur virus	ChiLCKaV	India	NC_038441
49	Chilli leaf curl Sri Lanka virus	ChiLCSLV	Sri Lanka	NC_055131
50	Chilli leaf curl Vellanad virus	ChiLCVV	India	NC_038442
51	Chilli leaf curl virus	ChiLCV	Pakistan	NC_004628
52	Chino del tomate Amazonas virus	CdTAV	Brazil	NC_038443
53	Chino del tomate virus	CdTV	n/a	NC_003830
54	Cleome golden mosaic virus	CleGMV	Brazil	NC_015397
55	Cleome leaf crumple virus	CleLCrV	Brazil	NC_016578
56	Clerodendron golden mosaic virus	ClGMV	Viet Nam	NC_010713
57	Clerodendron yellow mosaic virus	ClYMV	India	NC_009451
58	Clerodendrum golden mosaic China virus	ClGMCNV	China	NC_011346
59	Clerodendrum golden mosaic Jiangsu virus	ClGMJsV	China	NC_038876
60	Cnidoscolus mosaic leaf deformation virus	CnMLDV	Brazil	NC_038982
61	Coccinia mosaic Tamil Nadu virus	CMTNV	India	NC_024810
62	Common bean mottle virus	CBMoV	Cuba	NC_038988
63	Common bean severe mosaic virus	CBSMV	Cuba	NC_031961
64	Corchorus golden mosaic virus	CoGMV	Viet Nam	NC_009644
65	Corchorus yellow spot virus	CoYSV	Mexico	NC_008492
66	Corchorus yellow vein Cuba virus	CoYVCUV	Cuba	MF773912
67	Corchorus yellow vein mosaic virus	CoYV	India	NC_020473
68	Corchorus yellow vein virus	CoYVV	Viet Nam	NC_006358
69	Cotton chlorotic spot virus	CoChSpV	Brazil	NC_038794
70	Cotton leaf crumple virus	CLCrV	Mexico	NC_004580
71	Cotton leaf curl Alabad virus	CLCuAlV	N/A	NC_004582
72	Cotton leaf curl Bangalore virus	CLCuBaV	India	NC_007290
73	Cotton leaf curl Barasat virus	CLCuBarV	India	LC080677
74	Cotton leaf curl Gezira virus	CLCuGeV	Egypt	NC_002510
75	Cotton leaf curl Kokhran virus	CLCuKoV	N/A	NC_004583
76	Cotton leaf curl Multan virus	CLCuMuV	India	NC_003199
77	Cotton yellow mosaic virus	CYMV	Benin	NC_030310
78	Cowpea bright yellow mosaic virus	CoBYMV	Brazil	NC_055489
79	Cowpea golden mosaic virus	CPGMV	N/A	AF029217
80	Crassocephalum yellow vein virus	CraYVV	China	NC_008794
81	Croton golden mosaic virus	CroGMV	Colombia	NC_055464
82	Croton yellow vein mosaic virus	CroYVMV	India	NC_004300
83	Cucumber chlorotic leaf virus	CuChLV	Mexico	NC_055582
84	Cucurbit leaf crumple virus	CuLCrV	USA	NC_002984
85	Dalechampia chlorotic mosaic virus	DaChMV	Venezuela	NC_018716
86	Datura leaf curl virus	DaLCV	Sudan	NC_043531
87	Datura leaf distortion virus	DaLDV	Venezuela	NC_018717
88	Deinbollia mosaic virus	DMV	Tanzania	NC_029804
89	Desmodium leaf distortion virus	DesLDV	Mexico	NC_008494
90	Desmodium mottle virus	DesMoV	Uganda	NC_039001
91	Dicliptera yellow mottle Cuba virus	DiYMCUV	Cuba	AJ549960
92	Dicliptera yellow mottle virus	DiYMoV	USA	NC_003856
93	Dolichos yellow mosaic virus	DoYMV	India	NC_005338
94	Duranta leaf curl virus	DuLCV	Pakistan	NC_038980
95	East African cassava mosaic Cameroon virus	EACMCMV	n/a	NC_004625
96	East African cassava mosaic Kenya virus	EACMKV	Kenya	NC_011583
97	East African cassava mosaic Malawi virus	EACMMV	Malawi	NC_022645
98	East African cassava mosaic virus	EACMV	Uganda	NC_004674
99	East African cassava mosaic Zanzibar virus	EACMZV	Tanzania	NC_004655
100	Eclipta yellow vein virus	EYVV	Pakistan	NC_016660
101	Emilia yellow vein Fujian virus	EYVFjV	China	NC_055511
102	Emilia yellow vein Thailand virus	EYVTHV	Thailand	KY373213
103	Emilia yellow vein virus	EYVV	China	NC_010307
104	Erectites yellow mosaic virus	ErYMV	Viet Nam	NC_009549
105	Eupatorium yellow vein mosaic virus	EpYVMV	n/a	NC_003556
106	Eupatorium yellow vein virus	EpYVV	Japan	NC_043119
107	Euphorbia leaf curl Guangxi virus	EuLCGxV	China	NC_038881
108	Euphorbia leaf curl virus	EuLCuV	China	NC_005319
109	Euphorbia mosaic Peru virus	EuMPV	Peru	NC_039082
110	Euphorbia mosaic virus	EuMV	Mexico	NC_008304
111	Euphorbia yellow leaf curl virus	EuYLCV	Pakistan	NC_038976
112	Euphorbia yellow mosaic virus	EuYMV	Brazil	NC_012553
113	French bean leaf curl virus	FbLCV	India	NC_018090
114	Hedyotis uncinella yellow mosaic virus	HeuYMV	Viet Nam	NC_038448
115	Hemidesmus yellow mosaic virus	HemYMV	India	NC_022073
116	Hibiscus golden mosaic virus	HGMV	Brazil	NC_055521
117	Hibiscus yellow vein leaf curl virus	HYVLCV	China	MF140451
118	Hollyhock leaf curl virus	HoLCV	Pakistan	NC_038884
119	Hollyhock yellow vein mosaic virus	HoYVMV	Pakistan	NC_016649
120	Hollyhock yellow vein virus	HoYVV	India	NC_055499
121	Honeysuckle yellow vein virus	HYVV	United Kingdom	NC_005807
122	Horsegram yellow mosaic virus	HgYMV	India	NC_005635
123	Hybanthus yellow mosaic virus	HybYMV	Colombia	NC_055543
124	Indian cassava mosaic virus	ICMV	n/a	NC_001932
125	Jacquemontia mosaic Yucatan virus	JacMYuV	Mexico	NC_038796
126	Jacquemontia yellow mosaic virus	JacYMV	Venezuela	NC_038960
127	Jacquemontia yellow vein virus	JacYVV	Venezuela	NC_043526
128	Jatropha leaf curl Gujarat virus	JLCGV	India	NC_038962
129	Jatropha leaf curl virus	JLCuV	India	NC_011268
130	Jatropha leaf yellow mosaic virus	JLYMV	India	NC_038956
131	Jatropha mosaic India virus	JMINV	India	NC_038449
132	Jatropha mosaic Nigeria virus	JMNV	Nigeria	NC_019034
133	Jatropha mosaic virus	JMV	Jamaica	NC_024012
134	Jatropha yellow mosaic virus	JYMV	India	NC_011309
135	Kudzu mosaic virus	KuMV	Viet Nam	NC_009645
136	Leonurus mosaic virus	LeMV	Brazil	NC_038450
137	Lindernia anagallis yellow vein virus	LaYVV	Viet Nam	NC_009550
138	Lisianthus enation leaf curl virus	LELCV	China	NC_031466
139	Ludwigia yellow vein Vietnam virus	LuYVVNV	Viet Nam	NC_038451
140	Ludwigia yellow vein virus	LuYVV	China	NC_007210
141	Luffa yellow mosaic virus	LYMV	Viet Nam	NC_004824
142	Lycianthes yellow mosaic virus	LyYMV	China	NC_038978
143	Macroptilium bright mosaic virus	MacBMV	Brazil	NC_031452
144	Macroptilium common mosaic virus	MacCMV	Brazil	NC_031448
145	Macroptilium golden mosaic virus	MacGMV	Jamaica	NC_010952
146	Macroptilium mosaic Puerto Rico virus	MacMPRV	Puerto Rico	NC_004097
147	Macroptilium yellow mosaic Florida virus	MacYMFV	USA	NC_004099
148	Macroptilium yellow mosaic virus	MacYMV	Jamaica	NC_010647
149	Macroptilium yellow spot virus	MacYSV	Brazil	NC_016999
150	Macroptilium yellow vein virus	MacYVV	Brazil	NC_017000
151	Malvastrum bright yellow mosaic virus	MaBYMV	USA	NC_031458
152	Malvastrum leaf curl Philippines virus	MaLCPHV	Philippines	NC_021245
153	Malvastrum leaf curl virus	MaLCuV	China	NC_007724
154	Malvastrum yellow mosaic Helshire virus	MaYMHeV	Jamaica	NC_038452
155	Malvastrum yellow mosaic Jamaica virus	MaYMJV	Jamaica	NC_038798
156	Malvastrum yellow mosaic virus	MaYMV	n/a	NC_008559
157	Malvastrum yellow vein Cambodia virus	MaYVCV	Cambodia	NC_026763
158	Malvastrum yellow vein Honghe virus	MaYVHV	China	NC_030749
159	Malvastrum yellow vein Lahore virus	MalYVLahV	Pakistan	NC_055476
160	Malvastrum yellow vein virus	MaYVV	China	NC_004634
161	Malvastrum yellow vein Yunnan virus	MaYVYnV	China	NC_006631
162	Melochia mosaic virus	MelMV	Brazil	NC_028140
163	Melochia yellow mosaic virus	MelYMV	Brazil	NC_028142
164	Melon chlorotic leaf curl virus	MCLCuV	Guatemala	NC_004732
165	Melon chlorotic mosaic virus	MClMV	Venezuela	NC_014380
166	Melon yellow mosaic virus	MeYMV	Thailand	NC_055525
167	Merremia mosaic Puerto Rico virus	MerMPRV	Puerto Rico	NC_015490
168	Merremia mosaic virus	MerMV	Puerto Rico	NC_007965
169	Mesta yellow vein mosaic Bahraich virus	MeYVMBaV	India	NC_010818
170	Mimosa yellow leaf curl virus	MiYLCV	Viet Nam	NC_009546
171	Mirabilis leaf curl virus	MirLCV	India	NC_024491
172	Mungbean yellow mosaic India virus	MYMIV	n/a	NC_004608
173	Mungbean yellow mosaic virus	MYMV	n/a	NC_001983
174	Ocimum golden mosaic virus	OcGMV	Uganda	NC_055591
175	Ocimum mosaic virus	OcMV	Uganda	NC_055593
176	Ocimum yellow vein virus	OcYVV	Uganda	NC_055592
177	Okra enation leaf curl virus	OELCuV	India	NC_014894
178	Okra leaf curl Oman virus	OLCOV	Oman	NC_028985
179	Okra mottle virus	OMoV	Brazil	NC_011181
180	Okra yellow crinkle virus	OYCrV	Mali	NC_008377
181	Okra yellow mosaic Mexico virus	OYMV	Mexico	NC_014066
182	Oxalis yellow vein virus	OxYVV	USA	NC_026253
183	Papaya leaf crumple virus	PaLCrV	India	NC_014707
184	Papaya leaf curl China virus	PaLCuCNV	China	NC_005321
185	Papaya leaf curl Guandong virus	PaLCuGdV	China	NC_005844
186	Papaya leaf curl virus	PaLCuV	n/a	NC_004147
187	Papaya severe leaf curl virus 1	PaSLCV1	India	MH988457
188	Papaya severe leaf curl virus 2	PaSLCV2	India	MH988458
189	Papaya yellow leaf curl virus	PaYLCV	India	MH807204
190	Passionfruit leaf curl virus	PLCV	India	MK087124
191	Passionfruit leaf distortion virus	PLDV	Colombia	NC_031764
192	Passionfruit severe leaf distortion virus	PSLDV	Brazil	NC_012786
193	Pavonia mosaic virus	PavMV	Brazil	NC_038981
194	Pavonia yellow mosaic virus	PavYMV	Brazil	NC_029105
195	Pea leaf distortion virus	PeLDV	Nepal	NC_033554
196	Pedilanthus leaf curl virus	PeLCV	Pakistan	NC_008299
197	Pepper blistering leaf virus	PepBLV	Argentina	NC_055596
198	Pepper golden mosaic virus	PepGMV	n/a	NC_004101
199	Pepper huasteco yellow vein virus	PHYVV	n/a	NC_001359
200	Pepper leaf curl Bangladesh virus	PepLCBV	Peru	NC_043517
201	Pepper leaf curl Lahore virus	PepLCLaV	Bangladesh	NC_004192
202	Pepper leaf curl virus	PepLCV	Pakistan	NC_016984
203	Pepper leaf curl Yunnan virus	PepLCYnV	n/a	NC_000882
204	Pepper leafroll virus	PepLRV	China	NC_010618
205	Pepper yellow leaf curl Aceh virus	PepYLCAV	Indonesia	NC_055516
206	Pepper yellow leaf curl Indonesia virus	PepYLCIV	Indonesia	NC_008283
207	Pepper yellow leaf curl Indonesia virus 2	PepYLCV2	Indonesia	NC_055146
208	Pepper yellow leaf curl Thailand virus	PepYLCTHV	Thailand	NC_028989
209	Pepper yellow leaf curl virus	PepYLCV	China	NC_020236
210	Pepper yellow vein Mali virus	PepYVMLV	Mali	NC_005347
211	Polygala garcinii virus	PgV	South Africa	MG001959
212	Potato yellow mosaic Panama virus	PYMPV	n/a	NC_002048
213	Potato yellow mosaic virus	PYMV	n/a	NC_001934
214	Pouzolzia golden mosaic virus	PouGMV	China	NC_023849
215	Pouzolzia mosaic Guangdong virus	PouMGDV	China	NC_038453
216	Pouzolzia yellow mosaic virus	PouYMV	China	KF927128
217	Premna leaf curl virus	PreLCV	Viet Nam	NC_038454
218	Pumpkin yellow mosaic virus	PuYMV	Malaysia	NC_010946
219	Ramie mosaic Yunnan virus	RMYnV	China	NC_030699
220	Rhynchosia golden mosaic Havana virus	RhGMHaV	Cuba	NC_038800
221	Rhynchosia golden mosaic Sinaloa virus	CabLCV	Mexico	NC_038802
222	Rhynchosia golden mosaic virus	RhGMV	Mexico	NC_037306
223	Rhynchosia mild mosaic virus	RhMMV	Puerto Rico	NC_015488
224	Rhynchosia rugose golden mosaic virus	RhRGMV	Cuba	NC_038805
225	Rhynchosia yellow mosaic India virus	RhYMIV	India	NC_014902
226	Rhynchosia yellow mosaic virus	RhYMV	Pakistan	NC_038885
227	Rose leaf curl virus	RoLCuV	India	NC_024687
228	Sauropus leaf curl virus	SauLCuV	Thailand	NC_038455
229	Senecio yellow mosaic virus	SeYMV	China	NC_006995
230	Senna leaf curl virus	SenLCuV	India	NC_030748
231	Sida angular mosaic virus	SiAMV	Brazil	NC_038462
232	Sida bright yellow mosaic virus	SiBYMV	Brazil	NC_031456
233	Sida chlorotic leaf virus	SiChLV	Brazil	NC_038991
234	Sida chlorotic mottle virus	SiCMoV	Mexico	NC_055581
235	Sida chlorotic vein virus	SiCVV	Brazil	NC_038990
236	Sida ciliaris golden mosaic virus	SicGMV	Brazil	NC_031455
237	Sida common mosaic virus	SiCMV	Venezuela	NC_038456
238	Sida golden mosaic Braco virus	SiGMBcV	Brazil	NC_038457
239	Sida golden mosaic Brazil virus	SiGMBRV	Jamaica	NC_038458
240	Sida golden mosaic Buckup virus	SiGMBuV	Brazil	FN436001
241	Sida golden mosaic Costa Rica virus	SiGMCRV	Jamaica	NC_014794
242	Sida golden mosaic Florida virus	SiGMFlV	N/A	NC_004657
243	Sida golden mosaic Lara virus	SiGMLaV	Cuba	NC_014446
244	Sida golden mosaic virus	SiGMV	Venezuela	NC_038459
245	Sida golden mottle virus	SiGMoV	N/A	NC_002046
246	Sida golden yellow spot virus	SiGYSV	USA	NC_014130
247	Sida golden yellow vein virus	SiGYVV	Brazil	NC_038992
248	Sida interveinal bright yellow virus	SiIBYV	Jamaica	NC_004635
249	Sida leaf curl virus	SiLCuV	Mexico	NC_055602
250	Sida micrantha mosaic virus	SiMMV	China	NC_007638
251	Sida mosaic Alagoas virus	SiMALV	Brazil	NC_005330
252	Sida mosaic Bolivia virus 1	SiMBoV1	Brazil	NC_016573
253	Sida mosaic Bolivia virus 2	SiMBoV2	Bolivia	NC_015046
254	Sida mosaic Sinaloa virus	SiMSiV	Bolivia	NC_015043
255	Sida mottle Alagoas virus	SiMoAV	Mexico	NC_008059
256	Sida mottle virus	SiMoV	Brazil	NC_020256
257	Sida yellow blotch virus	SiYBV	n/a	NC_004637
258	Sida yellow golden mosaic virus	SiYGMV	Brazil	NC_020254
259	Sida yellow leaf curl virus	SiYLCV	Brazil	NC_055548
260	Sida yellow mosaic Alagoas virus	SiYMAV	Brazil	NC_038461
261	Sida yellow mosaic China virus	SiYMCNV	Brazil	NC_020255
262	Sida yellow mosaic virus	SiYMV	China	NC_017987
263	Sida yellow mosaic Yucatan virus	SiYMYuV	n/a	NC_004639
264	Sida yellow mottle virus	SiYMoV	Mexico	NC_008779
265	Sida yellow net virus	SiYNV	Cuba	NC_016082
266	Sida yellow vein Vietnam virus	SiYVVV	Brazil	NC_020253
267	Sida yellow vein virus	SiYVV	Viet Nam	NC_009547
268	Sidastrum golden leaf spot virus	SidGLSV	n/a	NC_004661
269	Siegesbeckia yellow vein Guangxi virus	SgYVGxV	China	NC_008317
270	Siegesbeckia yellow vein virus	SgYVV	China	NC_008236
271	Solanum mosaic Bolivia virus	SoMBoV	Bolivia	NC_024304
272	South African cassava mosaic virus	SACMV	N/A	NC_003803
273	Soybean blistering mosaic virus	SbBMV	Argentina	NC_038463
274	Soybean chlorotic blotch virus	SbCBV	Nigeria	NC_014141
275	Soybean mild mottle virus	SbMMoV	Nigeria	NC_014140
276	Spilanthes yellow vein virus	SpYVV	Viet Nam	NC_009545
277	Spinach yellow vein virus	SpiYVV	India	NC_023023
278	Squash leaf curl China virus	SLCCNV	Viet Nam	NC_007339
279	Squash leaf curl Philippines virus	SLCuPV	Philippines	NC_005845
280	Squash leaf curl virus	SLCuV	n/a	NC_001936
281	Squash leaf curl Yunnan virus	SLCuYV	China	NC_004651
282	Squash mild leaf curl virus	SMLCuV	USA	NC_004645
283	Sri Lankan cassava mosaic virus	SLCMV	Sri Lanka	NC_003861
284	Stachytarpheta leaf curl virus	StaLCuV	China	NC_004091
285	Sunn hemp leaf distortion virus	SHLDV	India	NC_013019
286	Sweet potato golden vein Korea virus	SPGVKRV	South Korea	NC_043433
287	Sweet potato leaf curl Canary virus	SPLCCV	Spain	NC_013465
288	Sweet potato leaf curl China virus	SPLCCNV	China	NC_038464
289	Sweet potato leaf curl Georgia virus	SPLCGV	n/a	NC_004640
290	Sweet potato leaf curl Guangxi virus	SPLCGV	China	NC_024693
291	Sweet potato leaf curl Henan virus	SPLCHnV	China	NC_021719
292	Sweet potato leaf curl Hubei virus	SPLCHbV	China	NC_055494
293	Sweet potato leaf curl Sao Paulo virus	SPLCSPV	Brazil	NC_025681
294	Sweet potato leaf curl Shandong virus	SPLCSdV	China	KU323597
295	Sweet potato leaf curl Sichuan virus 1	SPLCSiV	China	NC_038465
296	Sweet potato leaf curl Sichuan virus 2	SPLCSiV	China	NC_022586
297	Sweet potato leaf curl South Carolina virus	SPLCSCV	USA	NC_015317
298	Sweet potato leaf curl virus	SPLCV	USA	NC_004650
299	Sweet potato mosaic virus	SPMV	South Africa	NC_033334
300	Synedrella yellow vein clearing virus	SyYVCV	India	NC_038994
301	Telfairia golden mosaic virus	TelGMV	Cameroon	NC_030403
302	Tobacco curly shoot virus	TbCSV	n/a	NC_003722
303	Tobacco leaf curl Comoros virus	TbLCKMV	Comoros	NC_038888
304	Tobacco leaf curl Cuba virus	TbLCCUV	Cuba	NC_035887
305	Tobacco leaf curl Dominican Republic virus	TbLCDOV	Dominican Republic	NC_055514
306	Tobacco leaf curl Pusa virus	TbLCPuV	India	NC_014596
307	Tobacco leaf curl Thailand virus	TbLCTHV	Thailand	NC_009553
308	Tobacco leaf curl Yunnan virus	TbLCYnV	China	NC_004356
309	Tobacco leaf curl Zimbabwe virus	TbLCZV	Zimbabwe	NC_002817
310	Tobacco leaf rugose virus	TbLRV	Cuba	NC_038890
311	Tobacco mottle leaf curl virus	TbMoLCV	Cuba	NC_038893
312	Tobacco yellow crinkle virus	TbYCV	Cuba	NC_015627
313	Tomato bright yellow mosaic virus	ToBYMV	Brazil	NC_038467
314	Tomato bright yellow mottle virus	ToBYMoV	Brazil	NC_038468
315	Tomato chino La Paz virus	ToChLPV	Mexico	NC_005843
316	Tomato chlorotic leaf curl virus	ToCLCV	Brazil	NC_055472
317	Tomato chlorotic leaf distortion virus	ToClLDV	Venezuela	NC_015962
318	Tomato chlorotic mottle Guyane virus	ToCMoGV	French Guiana	NC_038965
319	Tomato chlorotic mottle virus	ToCMoV	n/a	NC_003664
320	Tomato common mosaic virus	ToCmMV	Brazil	NC_010835
321	Tomato curly stunt virus	ToCSV	South Africa	NC_004675
322	Tomato dwarf leaf virus	ToDfLV	Argentina	NC_016580
323	Tomato enation leaf curl virus	ToELCV	India	NC_026761
324	Tomato golden leaf spot virus	ToGLSV	Uruguay	NC_021579
325	Tomato golden mosaic virus	TGMV	n/a	NC_001507
326	Tomato golden mottle virus	ToGMoV	Mexico	NC_008058
327	Tomato golden vein virus	TGVV	Brazil	NC_038807
328	Tomato interveinal chlorosis virus	ToICV	Brazil	NC_038469
329	Tomato latent virus	ToLV	Cuba	NC_038963
330	Tomato leaf curl Anjouan virus	ToLCAnV	Comoros	NC_038894
331	Tomato leaf curl Arusha virus	ToLCArV	Tanzania	NC_009030
332	Tomato leaf curl Bangalore virus	ToLCBaV	n/a	NC_003891
333	Tomato leaf curl Bangladesh virus	ToLCBV	Bangladesh	NC_004614
334	Tomato leaf curl Burkina Faso virus	TLCBFV	Burkina Faso	NC_033779
335	Tomato leaf curl Cebu virus	ToLCCeV	Philippines	NC_010439
336	Tomato leaf curl China virus	ToLCCNV	China	NC_005320
337	Tomato leaf curl Comoros virus	ToLCKMV	Mayotte	NC_028114
338	Tomato leaf curl Diana virus	ToLCDiV	Madagascar	NC_038896
339	Tomato leaf curl Ghana virus	ToLCGV	Ghana	NC_010313
340	Tomato leaf curl Guangdong virus	ToLCGdV	China	NC_008373
341	Tomato leaf curl Guangxi virus	ToLCGxV	China	NC_008329
342	Tomato leaf curl Gujarat virus	ToLCGUV	India	NC_004558
343	Tomato leaf curl Hainan virus	ToLCHaiV	China	NC_013102
344	Tomato leaf curl Hanoi virus	ToLCHaV	Viet Nam	NC_015124
345	Tomato leaf curl Hsinchu virus	ToLCHsV	China	NC_010791
346	Tomato leaf curl Iran virus	ToLCIRV	Iran	NC_005842
347	Tomato leaf curl Japan virus	ToLCJV	Japan	NC_055124
348	Tomato leaf curl Java virus	ToLCJaV	Indonesia	NC_005031
349	Tomato leaf curl Joydebpur virus	ToLCJV	Bangladesh	NC_007723
350	Tomato leaf curl Karnataka virus	ToLCKaV	N/A	NC_003897
351	Tomato leaf curl Karnataka virus 2	ToLCKV2	India	NC_055133
352	Tomato leaf curl Karnataka virus 3	ToLCKV3	India	NC_055134
353	Tomato leaf curl Kerala virus	ToLCKeV	India	NC_011135
354	Tomato leaf curl Kunene virus	ToLCKunV	Namibia	MT045996
355	Tomato leaf curl Laos virus	ToLCLV	Laos	NC_004613
356	Tomato leaf curl Liwa virus	ToLCLwV	Oman	NC_023312
357	Tomato leaf curl Madagascar virus	ToLCMGV	Madagascar	NC_006874
358	Tomato leaf curl Mahe virus	ToLCMahV	Seychelles	NC_055498
359	Tomato leaf curl Malaysia virus	ToLCMYV	Malaysia	NC_004648
360	Tomato leaf curl Mali virus	ToLCMLV	Mali	NC_005348
361	Tomato leaf curl Mindanao virus	ToLCMiV	Philippines	NC_010440
362	Tomato leaf curl Moheli virus	ToLCMohV	Comoros	NC_038897
363	Tomato leaf curl Namakely virus	ToLCNaV	Madagascar	NC_038899
364	Tomato leaf curl New Delhi virus	ToLCNDV	n/a	NC_004611
365	Tomato leaf curl New Delhi virus 2	ToLCNDV2	India	NC_038470
366	Tomato leaf curl New Delhi virus 4	ToLCNDV4	India	NC_038471
367	Tomato leaf curl New Delhi virus 5	ToLCNDV5	Bangladesh	NC_055126
368	Tomato leaf curl Nigeria virus	ToLCNGV	Nigeria	NC_012206
369	Tomato leaf curl Palampur virus	ToLCPalV	India	NC_010840
370	Tomato leaf curl Patna virus	ToLCPatV	India	NC_012492
371	Tomato leaf curl Philippines virus	ToLCPV	N/A	NC_005032
372	Tomato leaf curl Pune virus	ToLCPuV	India	NC_008517
373	Tomato leaf curl purple vein virus	ToLCPVV	Brazil	NC_035481
374	Tomato leaf curl Rajasthan virus	ToLCRaV	India	NC_038472
375	Tomato leaf curl Seychelles virus	ToLCSCV	Seychelles	NC_009031
376	Tomato leaf curl Sinaloa virus	ToLCSiV	Nicaragua	NC_009606
377	Tomato leaf curl Sri Lanka virus	ToLCLKV	Sri Lanka	NC_004647
378	Tomato leaf curl Sudan virus	ToLCSDV	n/a	NC_005855
379	Tomato leaf curl Sulawesi virus	ToLCSuV	Indonesia	NC_013413
380	Tomato leaf curl Taiwan virus	ToLCTV	n/a	NC_003898
381	Tomato leaf curl Tanzania virus	ToLCTZV	Tanzania	DQ519575
382	Tomato leaf curl Toliara virus	ToLCToV	Madagascar	NC_038901
383	Tomato leaf curl Uganda virus	ToLCUV	Uganda	NC_038473
384	Tomato leaf curl Vietnam virus	ToLCVV	Viet Nam	NC_004153
385	Tomato leaf curl virus	ToLCV	n/a	NC_003896
386	Tomato leaf deformation virus	ToLDeV	Peru	NC_014510
387	Tomato leaf distortion virus	ToLDV	Brazil	NC_038474
388	Tomato mild mosaic virus	ToMMV	Brazil	NC_010833
389	Tomato mild yellow leaf curl Aragua virus	ToMYLCAV	Venezuela	NC_009490
390	Tomato mosaic Havana virus	ToMHaV	n/a	NC_003867
391	Tomato mosaic severe dwarf virus	ToMSDV	Brazil	NC_055587
392	Tomato mottle leaf curl virus	ToMoLCV	Brazil	NC_032006
393	Tomato mottle Taino virus	ToMoTaV	n/a	NC_001828
394	Tomato mottle virus	ToMoV	n/a	NC_001938
395	Tomato mottle wrinkle virus	ToMoWV	Argentina	NC_025265
396	Tomato rugose mosaic virus	ToRMV	Brazil	NC_002555
397	Tomato rugose yellow leaf curl virus	TRYLCV	Uruguay	NC_020257
398	Tomato severe leaf curl Kalakada virus	ToSLCKV	India	NC_055140
399	Tomato severe leaf curl virus	ToSLCV	Guatemala	NC_004642
400	Tomato severe rugose virus	ToSRV	Brazil	NC_009607
401	Tomato twisted leaf virus	ToTLV	Venezuela	NC_055524
402	Tomato vein clearing leaf deformation virus	ToVCLDeV	Argentina	NC_055570
403	Tomato wrinkled mosaic virus	ToWMV	Venezuela	NC_055157
404	Tomato yellow leaf curl Axarquia virus	TYLCAxV	Italy	NC_011024
405	Tomato yellow leaf curl China virus	TYLCCNV	n/a	NC_004044
406	Tomato yellow leaf curl Guangdong virus	TYLCGdV	China	NC_008374
407	Tomato yellow leaf curl Indonesia virus	TYLCIDV	Indonesia	NC_008267
408	Tomato yellow leaf curl Kanchanaburi virus	TYLCKaV	Thailand	NC_005812
409	Tomato yellow leaf curl Malaga virus	TYLCMaV	Spain	NC_004569
410	Tomato yellow leaf curl Mali virus	TYLCMLV	Burkina Faso	NC_027215
411	Tomato yellow leaf curl Sardinia virus	TYLCSaV	N/A	NC_003828
412	Tomato yellow leaf curl Shuangbai virus	TYLCShV	China	NC_029995
413	Tomato yellow leaf curl Thailand virus	TYLCTHV	N/A	NC_000869
414	Tomato yellow leaf curl Vietnam virus	TYLCVV	Viet Nam	NC_009548
415	Tomato yellow leaf curl virus	TYLCV	Spain	NC_004005
416	Tomato yellow leaf curl Yunnan virus	TYLCYnV	China	NC_021341
417	Tomato yellow leaf deformation dwarf virus	ToYLDeDV	Brazil	NC_055586
418	Tomato yellow leaf distortion virus	ToYLDV	Cuba	NC_011348
419	Tomato yellow margin leaf curl virus	ToYMLCV	Venezuela	NC_005852
420	Tomato yellow mottle virus	ToYMoV	Costa Rica	NC_019946
421	Tomato yellow spot virus	ToYSV	Brazil	NC_007726
422	Tomato yellow vein streak virus	ToYVSV	Brazil	NC_010949
423	Triumfetta yellow mosaic virus	TrYMV	Brazil	NC_038983
424	Velvet bean golden mosaic virus	VBGMV	Chinan	NC_038985
425	Velvet bean severe mosaic virus	VBSMV	India	NC_013414
426	Verbena mottle virus	VMoV	Colombia	NC_055544
427	Vernonia crinkle virus	VeCrV	Uganda	NC_032118
428	Vernonia yellow vein Fujian virus	VeYVFjV	China	NC_043514
429	Vernonia yellow vein virus	VeYVV	India	NC_007730
430	Vigna yellow mosaic virus	ViYMV	India	NC_028124
431	Vinca leaf curl virus	VinLCV	Mexico	NC_038475
432	Watermelon chlorotic stunt virus	WmCSV	n/a	NC_003708
433	West African Asystasia virus 1	WAAV1	n/a	NC_016575
434	West African Asystasia virus 2	WAAV2	n/a	NC_038476
435	West African Asystasia virus 3	WAAV3	Benin	KT444609
436	Whitefly-associated begomovirus 1	WfaBV1	Guatemala	NC_038967
437	Whitefly-associated begomovirus 2	WfaBV2	Guatemala	NC_038968
438	Whitefly-associated begomovirus 3	WfaBV3	Guatemala	NC_038969
439	Whitefly-associated begomovirus 4	WfaBV4	Guatemala	NC_038970
440	Whitefly-associated begomovirus 6	WfaBV6	Puerto Rico	NC_038971
441	Whitefly-associated begomovirus 7	WfaBV7	Spain	NC_038972
442	Wissadula golden mosaic virus	WGMV	Jamaica	NC_010948
443	Wissadula yellow mosaic virus	WYMV	Brazil	NC_031451
Note:	n/a, not available
